# Supplementary material for: Profiling Police Forces against Stress: Risk and Protective Factors for Post-Traumatic Stress Disorder and Burnout in Police Officers
Source: Int J Environ Res Public Health. 2022 Jul 28;19(15):9218. doi: 10.3390/ijerph19159218 (PMC9368562; doi:10.3390/ijerph19159218)
Supplement: Supplementary file 1 [file ijerph-19-09218-s001.zip]

Archive with 1 entries (1 files):
- ijerph-1789314-supplementary.pdf
